# Supplementary material for: Deep Sequencing of MHC-Adapted Viral Lines Reveals Complex Recombinational Exchanges With Endogenous Retroviruses Leading to High-Frequency Variants
Source: Front Genet. 2021 Aug 27;12:716623. doi: 10.3389/fgene.2021.716623 (PMC8430262; doi:10.3389/fgene.2021.716623)
Supplement: Supplementary file 1 [file Data_Sheet_1.FASTA]

>SFFV_deNovo
TTTGTGTGTGTGTGTGTGCCGGCATCTACTCTTTGCGCCTGCGTCTGGTTCTGTACTAGTTAGCTAACTA
GATCTGTATCTGGCGGCTCCGTGGAAGAACTGACGAGTTCGCATTCCCGACCGCAGCCCTGGGAGACGTC
TCAGAGGCATGGGGAGCCCGCTGGGTGGCCCAATTGGTAAGTCCGAATCCTGACTGATTCGGACTATTTG
GGGCCCCTCCTTTGTCGGAGGGGTACGTGGTTCTGAATTTTTGCTTTCGGTTTTTCGCCGAAACCGCGCC
GCGCGTCTTGTCTGTCTTAGTGTTGTTTTGTCATTTGTCTGTTCGTTATTGTTTTAGACCGTTTCTAAAA
ATATGGGACAGACTGTAACCACTCCTTTAAGTCTGACCCTTGAACACTGGGGAGACGTCCAGCGCATTGC
GTCCAACCAGTCCGTGGATGTCAAGAAGAGACGCTGGGTCACCTTCTGCTCTGCCGAGTGGCCAACTTTC
GATGTGGGGTGGCCGCAAGATGGTACTTTTAATTTGGACATTATTCTACAGGTTAAATCTAAGGTGTTCT
CTCCTGGTCCCCACGGACACCCGGATCAGGTCCCATACATTGTCACCTGGGAGGCTATCGCCTATGAACC
CCCTTCGTGGGTCAAACCTTTTGTCTCTCCCAAACTCTCTCTCTCTCCAACCGCTCCCATCCTCCCATCC
GGTCTCTCGACCCAACCTCCTCCGTACGGAGAACAGGGACCGTCCTCCCCTGATGGGGATGGCGACAGAG
AAGAGGCCACCTCCACTTCTGAGATTCCTGCCCCCTCTCCCATGGTGTCTCGCCTGCGGGGCAAAAGAGA
CCCCCCCGCGGCAGATTCCACCACCTCTCGGGCTTTCCCACTCCGTTTGGGGGGTAATGGTCAGTTACAG
TACTGGCCATTTTCCTCCTCTGACCTCTATAACTGGAAAAATAATAACCCTTCTTTCTCTGAGGACCCAG
GTAAATTGACAGCTTTGATCGAGTCCGTTCTCCTTACTCATCAGCCCACTTGGGATGACTGTCAGCAGCT
ATTAGGGATCCTGCTGACGGGAGAAGAAAAACAGCGAGTGCTCCTAGAGGCCCGGAAGGCGGTTCGAGGG
GAGGACGGACGCCCAACTCAGCTGCCCAATGACATTAATGATGCTTTTCCCTTGGAACGTCCCGACTGGG
ACTACAACACCCAACGAGGTAGGAACCACCTAGTCCACTATCGCCAGTTGCTCCTAGCGGGTCTCCAAAA
CGCGGGCAGAAGCCCCACCAATTTGGCCAAGGTAAAAGGGATAACCCAGGGACCTAATGAGTCTCCCTCA
GCCTTTTTAGAGAGACTCAAGGAGGCCTATCGCAGATACACTCCTTATGACCCTGAAGACCCAGGGCAAG
AAACCAATGTGTCCATGTCATTCATCTGGCAGTCCGCCCCGGATATCGGGCGAAAGTTAGAGCGGTTAGA
AGATTTAAAGAGCAAGACCTTAGGAGACTTAGTGAGGGAAGCTGAAAAGATCTTTAATAAACGAGAAACC
CCAGAAGAAAGAGAGGAACGTATTAAGAGAGAAACAGAGGAAAAGGAAGATCGCCGTAGGGCAGAAGATA
AACAGAGAGAGAGGGAGAGGGACCGCAGAAGACATAGAGAAATGAGTAGGTTGCTGGCTACTGTCGTTAG
CGGGCAGAGACAGGATAGACAGGGAGGAGAGCGAAGGAGGCCCCAACTCGACCACGACCAGTGAGCCTAC
TGCAAAGAAAAGGGACATTGGGCTAACGATTGCCCCAAGAAGCCAAGAGGACCCCGGGGACCACGACCCC
AGGCCTCCCTCCTGACCTTAGACGAGAGAGGTCAGGGTCAGGANCCCCCCCCCCCTGAACCCAGGATAAC
CCTCAAGGTCGGGGGGGGCAACCCGTCACCTTCCTAGTAGATACTGGGGCCCAACACTCCGTGCTGACCC
AAAATCCTGGACCCCTAAGTGACAAGTCTGCCTGGGTCCAAGGGGCTACTGGAAGAAAGCGGTATCGCTG
GACCACGGATCGCCGAGTGCACCTAGCCACCGCCCTGCACAGGGACCTCGCAGACTTCCGGATCCAGCAC
CCAGACCTGATCCTGCTCCAGTATGTAGATGACTTACTGCTGGCCGCCACTTCTGAGCTTGACTGTCAAC
AAGGCTCTGCTCCTAGACACGGACCGAGTCCAGTTCGGACCAACAGTGACCCTAAACTCAGCTACGCTGC
TCCCTCTACCTGAGAAGGGGCTACAACATAACTGCCTTGACATCTTGGCTGAAGCCACAGGTATTGGGGA
CCGACAATGGGCCTGCCTTCGTCTCCAAGGTAAGTCAGACAGTAGCCGATTTATTGGGGGTTAATTGGAA
AATACATTGTGCTTACAGACCCCAGAGTTCAGGTCAGGTAGAAAGAATAAATAAGACAATCAAGGAGACT
TTAACTAAATTGACGCTTGCAACTGGCTCTAGGGACTGGGTGCTCCTGCTTCCCCTTGCCCTGTATCGAG
CCCGCAACACGCCGGGCCCCCATGGTCTCACCCCATATGAAATCCTGTATGGGGCGCCCCCGCCCCTTGT
TAAGTTCCATGATCCTAAAATATCAAAGTTTACTAATAGCCCCTCTCTCCAAGCTCACTTACAGGCCCTC
CAAGTAGTACAACGAGAGGTCTGGAAGCCACTGGCCGCTGCCTATCAGGACCAGCTGGACCAGCCAGTGA
TACCACACCCCTTCCGTGTCGGCGACACCGTGTGGGTACGCCGACACCAGACTAAGAACTCAGAACCTCG
CTGGAAAGGACCCTACACCGTCCTACTGACTACCCCCACCGCTCTCAAAGTAGACGGCATCGCTGCGTAG
ATCCACGCCGCTCACATAAAAGCAGCGACAACCCCTCCGGCCGGAACAGCATCAAGACCGACATGGAAGG
TCCAGCGTTCTCAAAACCCCTTAAAGATAAGATTAACCCGTGGGGCCCCCTAATAATCCTGGGGATCTTA
ATAAGGGCAGGAGTATCAGTACAGCATGACAGCCCGCATCAGGTCTTCAATGTTACTTGGAGAGTTACCA
ACTTAATGACAGGACAAACAGCTAATGCTACCTCCCTCCTGGGGACAATGACCGATGCCTTCCCTAAGCT
GTACTTTGACTTGTGCGATTTAATAGGAGAGACTGGACTCGGGTGTCGCACTCCCGGGGGAAGAAAAAGG
ACAAGAACATTTGACTTCTATGTTTGCCCCGGGCATACTGTACCAACAGGGTGTGGAGGGCCGAGAGAGG
GCTACTGTGGCAAATGGGGCTGTGAGACCACTGGACAGGCATACTGGAAGCCATCATCATCATGGGACCT
AATTTCCCTTAAACGAGGAAACACTCCTAAAGATCAGGGCCCCTGTTATGATTCCTCGGTCTCCAGTGGC
GTCCAGGGTGCCACCCCGGGGGGTCGATGCAACCCCCTGGTCTTAGAATTCACTGACGCGGGTAGAAAGG
CCAGCTGGGATGCCCCCAAAGTATGGGGACTGAGACTGTACCGATCCACAGGGACCGACCCGGTGACCCG
GTTCTCTTTGACCCGCCAGGTCCTCGATATAGGGCCCCGCGTTCCCATTGGGTCTAATCCCGTGACCACT
GACCAGTTACCCCTCTCCCGACCCGTGCAGACCATGCTCCCCAGGCCTCTTCAGCCTCCTCCTCCAGGCG
CAGCCTCTATAGTCCCCGAGACTGCCCCACCTCCTCAACAACCTGGGGCGGGAGACAGGCTGCTAAACCT
GGTAGATGGGGCCTACCAAGCTCTCAACCTCACCAACCCTGATAAAATTCAAGAGTGCTGGTTATGCCTA
GTGTCTGGACCCCCCTATTACGAGGGGGTTGTGGTCCTAGGCACTTATTTTAATCATACCATTGCCCTAA
AAGAAAAATGTTGTTTCTATGCTGACCATACAGGCCTAGTAAGAGATAGCATGGCCAAATTAAGAAAGAG
ACTCACTCAGAGACAAAAATTATTTGAGTCGAGCCGAGGATGGTTCGAAGGATCGTCTAACAGATCCCCC
TGGTTTACCACGTTGATATCCGCCATCATGGGGTCTCTCATTATACTCCTACTCCTACTAATTCTGCTTA
TTTGGACCCTGTATTCTTAATCAATTAGTTCAATTTGTTAAAGACAGGATCTCAGTAGTCCAGGCTTTAG
TCCTGACTCAACAATACCACCAGCTAAAACCACTAGAATACGAGCCACAATAAATAAAAGATTTTATTTA
GTTTCCAGAAAAAGGGGGGAATGAAAGACCCCACCAAATTGCTTAGCCTGATGCCGCTGTAACGCCATTT
TGCAAGGCATGGAAAAATACCAAACCAAGAATAGAGAAGTTCAGATCAAGGTCAGGTACACGAAAACAGC
TAACGTTGGGCCAAACAGGATATCTGTGGTAAGCAGTTTCGGCCCCGGCCCGGGGCCAAGAACAGATGGT
CCCCAGATATGGCCCAACCCTCAGCAGTTTCTTAAGGCCCATCAGATGTTTCCAGGCTCCCCCAAGGACC
TGAAATGACCCTGTGCCTTATTTGAATTAACCAATCAGCCCGCTTCTCGCTTCTGTTCGCGCGCTTCTGC
TTCCCGAGCTCTATAAAAGAGCTCACAACCCCTCACTCGGCGCGCCAGTCCTCCGATAGACTGAGTCGCC
CGGGTACCCGTATTCCCAATAAAGCCTCTTGCTGTTGCATCCGACTCGTGGTCTCGCTGTTCCTTGGGAG
GGTCTCCTCAGAGTGATTGACTACCCATCTCGGGGGTCTTTCA
